# Supplementary material for: LcrQ Blocks the Role of LcrF in Regulating the Ysc-Yop Type III Secretion Genes in Yersinia pseudotuberculosis
Source: PLoS One. 2014 Mar 21;9(3):e92243. doi: 10.1371/journal.pone.0092243 (PMC3962397; doi:10.1371/journal.pone.0092243)
Supplement: Table S1 — Primers used in this study. (XLS) [file pone.0092243.s007.xls]

## Sheet: Sheet1
Table S1. Primers used in this study
Application	Primer name	Seuqence (5'-3')	Restriction site
pYV0001 promoter cloning	P001p-FR	GCGCTGCAGATGATTAACACCACCT	PstI
	P001p-XR	GCCTCTAGAAACCGATTGAGTAGATTG	XbaI
pYV0002 promoter cloning	P002p-PF	ATCCTGCAGATGAAGAGGCTGCTGTT	PstI
	P002p-XR	CGCTCTAGAATCTGATTTACGGTGA	XbaI
pYV0003 promoter cloning	P003p-PF	GCCCTGCAGATGTCTAAAAAACACT	PstI
	P003p-XR	CGCTCTAGAAACGCAGAACTTTGAT	XbaI
pYV0004 promoter cloning	P004p-PF	ATGCTGCAGACCTGACGTCGTATTT	PstI
	P004p-XR	ATTTCTAGAGCCAGGCGTCGAGATG	XbaI
pYV0005 promoter cloning	P005p-PF	CTTCTGCAGTTCTGCTAAGGTGTTT	PstI
	P005p-XR	CAATCTAGAGCACTTATGTTGCACG	XbaI
pYV0006 promoter cloning	P006p-SF	GAAACTAGTCAGCCCCAGCTCAGAT	SpeI
	P006p-SR	GTTGTCGACGTATAGAAGCTGTTGC	SalI
pYV0007 promoter cloning	P007p-SF	GAGACTAGTGAAGCCTGAAAAGTGA	SpeI
	P007p-SR	AACGTCGACCAAAGATCAAACAAGG	SalI
pYV0008 promoter cloning	P008p-SF	TCAACTAGTCCTTTCTGTAGGCACG	SpeI
	P008p-SR	AATGTCGACGATATCGGTGAATGGA	SalI
pYV0009 promoter cloning	P009p-PF	ATACTGCAGATGGGCGGCATGGCCG	PstI
	P009p-XR	CCCTCTAGAAATTGGCTGTCATTAA	XbaI
pYV0010 promoter cloning	P010p-PF	TACCTGCAGTGCCTGCTTTAGTATT	PstI
	P010p-XR	ATATCTAGAAGCGCCGCGTAAATCG	XbaI
pYV0011 promoter cloning	P011p-PF	ATACTGCAGGTGGCCTTTTGTGGAT	PstI
	P011p-XR	ATTTCTAGAGGATCCAGCTCCAGAG	XbaI
pYV0012 promoter cloning	P012p-SF	GCCACTAGTATGACTAAAGATTTTAAGA	SpeI
	P012p-SR	GCAGTCGACTGAAACCATGATAAAA	SalI
pYV0013 promoter cloning	P013p-PF	AATCTGCAGTGGCAGGCGTTGTTTC	PstI
	P013p-XR	GGGTCTAGAAATTTCCCGTGAATAA	XbaI
pYV0014 promoter cloning	P014p-PF	TTACTGCAGGCCAAAGTCTCTTTAC	PstI
	P014p-XR	ACTTCTAGATTCGCATGGTGAACTC	XbaI
pYV0015 promoter cloning	P015p-PF	ATACTGCAGATGGTCGAGCGTTATC	PstI
	P015p-XR	AGATCTAGACGCTCAGGTTAAGTCG	XbaI
pYV0016 promoter cloning	P016p-PF	ACGCTGCAGATTCATTTTTTTGGCT	PstI
	P016p-XR	CACTCTAGACTGCCTGACGGTTATT	XbaI
pYV0017 promoter cloning	P017p-PF	ATACTGCAGGTACAAGTGTGGTTGC	PstI
	P017p-XR	GGCTCTAGAGTATCCTAAATCAAAT	XbaI
pYV0018 promoter cloning	P018p-PF	ATCCTGCAGATGCGACTTTTTGGTT	PstI
	P018p-XR	TCCTCTAGATTTTTGGACGGAAAAG	XbaI
pYV0019 promoter cloning	P019p-SF	CCCACTAGTATGAAAAAGACGCGTT	SpeI
	P019p-SR	AATGTCGACCTTCTGCAGCGGCCTC	SalI
pYV0020 promoter cloning	P020p-PF	AAACTGCAGATGCATGAACTTGAAGCG	PstI
	P020p-XR	GGCTCTAGACCCTTTAAAATTAGAA	XbaI
pYV0021 promoter cloning	P021p-SF	CCCACTAGTATGCTGAGCAGAGAGG	SpeI
	P021p-SR	ATAGTCGACATAAGCACTCAGTGGG	SalI
pYV0022 promoter cloning	P022p-PF	ATTCTGCAGTTCAGCGTAGAGTGCG	PstI
	P022p-XR	TGCTCTAGATTCTGGTGTGAGAACC	XbaI
pYV0023 promoter cloning	P023p-PF	TTACTGCAGCTGTCGAACCTGCGGT	PstI
	P023p-XR	GCGTCTAGAATGATTAACATGAAGC	XbaI
pYV0024 promoter cloning	P024p-SF	CCCACTAGTACAAAACTGCATCAGC	SpeI
	P024p-SR	CCCGTCGACTCTCATAATAGTTAG	SalI
pYV0025 promoter cloning	P025p-PF	GCTCTGCAGTCTCAAGCTGAGTATA	PstI
	P025p-XR	GGGTCTAGAATTTATTACCTTGGCT	XbaI
pYV0026 promoter cloning	P026p-PF	GCCCTGCAGATGTATTACTCAGTAA	PstI
	P026p-XR	AAGTCTAGATCACCGCAGCAGAAAA	XbaI
pYV0027 promoter cloning	P027p-PF	CCCCTGCAGATGATGACGAAACACG	PstI
	P027p-XR	GCGTCTAGAGCTAAACAATCTGTAAT	XbaI
pYV0028 promoter cloning	P028p-PF	GTGCTGCAGTGTTTCATCAAACATA	PstI
	P028p-XR	GCCTCTAGATTTAGAAAACTCAGGG	XbaI
pYV0029 promoter cloning	P029p-SF	CCCACTAGTTATTTCCACTGACCTT	SpeI
	P029p-SR	TTAGTCGACATGTAACAATGACGGC	SalI
pYV0030 promoter cloning	P030p-PF	AATCTGCAGTTACGCCCAACGGCTA	PstI
	P030p-XR	GCCTCTAGAACTAGGATGTTCAATG	XbaI
pYV0031 promoter cloning	P031p-PF	TCACTGCAGATGGACCTAAAGTCAA	PstI
	P031p-XR	TGCTCTAGACCAACGAGGCTTAACC	XbaI
pYV0032 promoter cloning	P032p-PF	ATGCTGCAGATCGATACCCACTTTG	PstI
	P032p-XR	CCCTCTAGACTATGAAATTTGCGTCT	XbaI
pYV0033 promoter cloning	P033p-PF	ACCCTGCAGTGATTTAGCAATTTCT	PstI
	P033p-XR	CGGTCTAGAGACAGAACTGCTCCCA	XbaI
pYV0034 promoter cloning	P034p-PF	TTACTGCAGATGGTCGAATTGTGCC	PstI
	P034p-XR	CGCTCTAGAGGTCCTCCACAGTAAC	XbaI
pYV0035 promoter cloning	P035p-PF	TTTCTGCAGATGAGCCGGGTCGTTA	PstI
	P035p-XR	CCCTCTAGACATTTTGTTTTCAGCC	XbaI
pYV0036 promoter cloning	P036p-PF	TGACTGCAGATGAGTGAAACGATCT	PstI
	P036p-XR	GGGTCTAGAAGCTTCCAGTTTGAAT	XbaI
pYV0037 promoter cloning	P037p-PF	GCGCTGCAGATGGAAGATGATATGA	PstI
	P037p-XR	GGGTCTAGACTGCGTTTTCACTTCC	XbaI
pYV0038 promoter cloning	P038p-PF	TTACTGCAGATGCCAATGAAGGAGA	PstI
	P038p-XR	GGGTCTAGATTAAAACAGGGCATGG	XbaI
pYV0039 promoter cloning	P039p-PF	GGGCTGCAGATGTTTATTAAAGATAC	PstI
	P039p-XR	GGGTCTAGATCAGTATGCCGGAAGA	XbaI
pYV0040 promoter cloning	P040p-PF	TGGTTTTTCTGCAGGTTTGAGTGTG	PstI
	P040p-XR	ACCCTGCAGTATTTATGTTAGCCAT	XbaI
pYV0041 promoter cloning	P041p-PF	AAACTGCAGACAGCCTGCCATAACT	PstI
	P041p-XR	CCCTCTAGAAACCTATTTATGTTAGCC	XbaI
pYV0044 promoter cloning	P044p-PF	AAACTGCAGATGGTAAACGCGGCC	PstI
	P044p-XR	GAGTCTAGAGATGGGGGGGAATAAT	XbaI
pYV0045 promoter cloning	P045p-PF	TTACTGCAGTTTCCTGCGCATTCAT	PstI
	P045p-XR	GGGTCTAGATTTTTGATGGGGGCAT	XbaI
pYV0046 promoter cloning	P046p-PF	TATCTGCAGTAGATCCTTCCCGCAC	PstI
	P046p-XR	CCGTCTAGATGGATATTGTTGGCCC	XbaI
pYV0047 promoter cloning	P047p-PF	AAACTGCAGATGGCCGGTATTGAAACT	PstI
	P047p-XR	GGCCTCTAGAATTTATATATGTATATAGT	XbaI
pYV0048 promoter cloning	P048p-PF	TCACTGCAGATGAATAGCCTCAGTT	PstI
	P048p-XR	CGGTCTAGATGCTCTTTAGTTTCTTCA	XbaI
pYV0049 promoter cloning	P049p-PF	AAACTGCAGAGATCCTTCCCGCACT	PstI
	P049p-XR	CGCTCTAGATTCTTCAGTGAATCCAC	XbaI
pYV0050 promoter cloning	P050p-PF	GCTCTGCAGTGCAAACAAAACCATA	PstI
	P050p-XR	GCGTCTAGATTCACTGAAGAAGGGA	XbaI
pYV0051 promoter cloning	P051p-PF	TTTCTGCAGATGGCCCCAGGTGATT	PstI
	P051p-XR	CGGTCTAGATTCTGACGAGGTATAGG	XbaI
pYV0052 promoter cloning	P052p-PF	GCCCTGCAGATGAAACGATATCAATT	PstI
	P052p-XR	GGGTCTAGATTTTTGATGGGGGCAT	XbaI
pYV0053 promoter cloning	P053p-PF	TTTCTGCAGATGGTAAACGCGGCC	PstI
	P053p-XR	GGGTCTAGAGATGGGGGGGAATAAT	XbaI
pYV0054 promoter cloning	P054p-PF	TTTCTGCAGATGAGTGCGTTGATAA	PstI
	P054p-XR	CGGTCTAGACCTCCTTAAACTTAAACA	XbaI
pYV0055 promoter cloning	P055p-PF	AAACTGCAGATGCAACAAGAGACGA	PstI
	P055p-XR	GGCTCTAGACATCTCCTTTTTCAAT	XbaI
pYV0056 promoter cloning	P056p-SF	GCCACTAGTATGATTAGAGCCTACGA	SpeI
	P056p-SR	GGGGTCGACTATAATTACCTCGTGT	SalI
pYV0057 promoter cloning	P057p-PF	TCACTGCAGATGAAATCTTCCCATT	PstI
	P057p-XR	CATTCTAGATAATTTGCCCTCGCAT	XbaI
pYV0058 promoter cloning	P058p-SF	GGGACTAGTATGATGGCAGATCCTT	SpeI
	P058p-SR	GCCGTCGACATTCTATTACGTTATT	SalI
pYV0059 promoter cloning	P059p-PF	TTACTGCAGATGAATCCCCATGATC	PstI
	P059p-XR	CATTCTAGAATTCGTCCAAGTGGTT	XbaI
pYV0060 promoter cloning	P060p-PF	GCCCTGCAGATGAATATTACTTTAACC	PstI
	P060p-XR	GGGTCTAGATGATCTTTCAACTCCA	XbaI
pYV0061 promoter cloning	P061p-PF	GCACTGCAGATGAGTCGCATAATAA	PstI
	P061p-XR	GCATCTAGAGTGCAACAGGTTAAGG	XbaI
pYV0062 promoter cloning	P062p-PF	TCACTGCAGATGAGTTGGATTGAAC	PstI
	P062p-XR	AAGTCTAGAGCAAGCACCTCTTGCT	XbaI
pYV0063 promoter cloning	P063p-PF	TTTCTGCAGATGGCGTACGACCTTT	PstI
	P063p-XR	CCCTCTAGACTCAATTCTTCCTCTTC	XbaI
pYV0064 promoter cloning	P064p-SF	GTCACTAGTATGACGACGCTTCATAAC	SpeI
	P064p-SR	TACGTCGACAGTTTTACCCTCTGAA	SalI
pYV0065 promoter cloning	P065p-PF	ATACTGCAGCCCTCTTCGCCTAAAT	PstI
	P065p-XR	CCCTCTAGACCTGAGATGAACAGTT	XbaI
pYV0066 promoter cloning	P066p-SF	GCTACTAGTCCGCTTTGTTGACTTT	SpeI
	P066p-SR	GGGGTCGACGAAGAACTATTTTTAT	SalI
pYV0067 promoter cloning	P067p-PF	TTACTGCAGATGCTTATCGATGCCA	PstI
	P067p-XR	GGCTCTAGACTAAATCCATAATGGTTG	XbaI
pYV0068 promoter cloning	P068p-PF	TAGCTGCAGATGCTCTCACTAGATC	PstI
	P068p-XR	CGCTCTAGAGTCTCCAATAAGTTCAG	XbaI
pYV0069 promoter cloning	P069p-PF	TTACTGCAGATGATACGCCGCCTG	PstI
	P069p-XR	GTATCTAGAAGGCGTTCCTGTGATG	XbaI
pYV0070 promoter cloning	P070p-PF	GCCCTGCAGATGAATAAAATCACCA	PstI
	P070p-XR	AAATCTAGATTCAGCCTCCCACTCC	XbaI
pYV0071 promoter cloning	P071p-SF	GCCACTAGTATGAGTTTGTTAACCTTG	SpeI
	P071p-SR	TATGTCGACGATGAAATCGTAACCT	SalI
pYV0072 promoter cloning	P072p-PF	TTACTGCAGATGATCCAGTTACCGG	PstI
	P072p-XR	TTTTCTAGAGTCACCCTCCGTAGCT	XbaI
pYV0073 promoter cloning	P073p-PF	TTACTGCAGATGAGTCAAGGTGACA	PstI
	P073p-XR	GGGTCTAGAGATCTTATGCCTTGTATC	XbaI
pYV0074 promoter cloning	P074p-SF	ATGGCATCTCTACTCAATCCTGGAC	SpeI
	P074p-SR	TTAGTCGACCTTCTCCAAAACAGGG	SalI
pYV0075 promoter cloning	P075p-PF	AAACTGCAGATGAGCGGAGAAAAGA	PstI
	P075p-XR	GGGTCTAGAAGTCCCTCCCTTGAGT	XbaI
pYV0076 promoter cloning	P076p-PF	GGGCTGCAGATGAGTCGTATTATAG	PstI
	P076p-XR	CGGGTCTAGAATGTTATACTGTCCTAA	XbaI
pYV0077 promoter cloning	P077p-PF	GAACTGCAGATGGCATCACTAGAGA	PstI
	P077p-XR	GCCTCTAGACCATTGAATCTTCACAAT	XbaI
pYV0078 promoter cloning	P078p-PF	TTACTGCAGATGAGCCAAATTTCAA	PstI
	P078p-XR	GGGGTCTAGATATTTCTCAGATGGTTA	XbaI
pYV0079 promoter cloning	P079p-PF	GGGCTGCAGATGCAAAATTTACTAA	PstI
	P079p-XR	GGGTCTAGAATTACTTAATTCCACC	XbaI
pYV0080 promoter cloning	P080p-PF	TTTCTGCAGATGGCTTTTCCGCTAC	PstI
	P080p-XR	GATTCTAGATACGCCACGCTTAGGC	XbaI
pYV0081 promoter cloning	P081p-SF	GGCACTAGTATGAGTTGGGTCTGTCG	SpeI
	P081p-SR	AAAGTCGACCGAGGTTTACCTCCAT	SalI
pYV0082 promoter cloning	P082p-PF	TCGCTGCAGATGACACAATTAGAGG	PstI
	P082p-XR	GGGGTCTAGATTATTTTAGGTCTCCTG	XbaI
pYV0083 promoter cloning	P083p-PF	TCCCTGCAGATGAGTAACTTCTCTG	PstI
	P083p-XR	CGGGTCTAGATTATGGGAACTTCTGT	XbaI
pYV0084 promoter cloning	P084p-PF	GGGCTGCAGATGAAATATAAACTCA	PstI
	P084p-XR	GGGTCTAGATGTTTTTAGTTGCTCC	XbaI
pYV0085 promoter cloning	P085p-PF	TTTCTGCAGATGACGGTTACCCTTA	PstI
	P085p-XR	GGGGTCTAGAATGTATCCATATCAATTT	XbaI
pYV0086 promoter cloning	P086p-PF	AAACTGCAGATGCCGAACATAGAAA	PstI
	P086p-XR	TTCTCTAGAAGTTTTCACCCCCCCT	XbaI
pYV0087 promoter cloning	P087p-PF	GGGCTGCAGATGAAAGTTAAGACTT	PstI
	P087p-XR	CGGGTCTAGAATATTGAGCAAGATTG	XbaI
pYV0088 promoter cloning	P088p-PF	TTACTGCAGATGGTTACAACGCAAG	PstI
	P088p-XR	GGGTCTAGAGTAGGCGTAACCTGTT	XbaI
pYV0089 promoter cloning	P089p-PF	TTACTGCAGATGCAGCCATTTGTTC	PstI
	P089p-XR	GGGTCTAGAAGTCTCCTGTCGCTAT	XbaI
pYV0090 promoter cloning	P090p-PF	GCGCTGCAGATGAAAATCAATACTC	PstI
	P090p-XR	GACTCTAGATGACCTCCGCTGATTA	XbaI
pYV0091 promoter cloning	P091p-PF	ATACTGCAGATGAAGAAAGCACGTT	PstI
	P091p-XR	GACTCTAGAATCACGTAACGCACCA	XbaI
pYV0092 promoter cloning	P092p-PF	TTACTGCAGATGACGGAATATCAGG	PstI
	P092p-XR	GGGTCTAGAAGTCAATTTCAATTGC	XbaI
pYV0093 promoter cloning	P093p-SF	CGGACTAGTATGAATATACCGGTACAC	SpeI
	P093p-SR	AAGGTCGACACACTGTTCAGTGACT	SalI
pYV0094 promoter cloning	P094p-SF	CGAACTAGTATCCCTCAGACTGCCA	SpeI
	P094p-SF	TTCGTCGACTAATTAAATACACGCC	SalI
pYV0095 promoter cloning	P095p-PF	AATCTGCAGCGTCTTGTAGTGTCAT	PstI
	P095p-XR	AAATCTAGAATGCCGCCGTGGACGT	XbaI
pYV0096 promoter cloning	P096p-PF	AAACTGCAGATGCAGAACGCACAAA	PstI
	P096p-XR	GGGTCTAGATAACTCAGTCCGGTTG	XbaI
pYV0097 promoter cloning	P097p-PF	TTACTGCAGATGATCGGACCAATAT	PstI
	P097p-XR	GCGTCTAGAATAACGTAAACCCGAG	XbaI
pYV0098 promoter cloning	P098p-PF	AAGCTGCAGATGGGAATTTTTGTTC	PstI
	P098p-XR	GGGGTCTAGAATTTATTTATCCTTATTCA	XbaI
pYV0099 promoter cloning	P099p-PF	CAGTCCCTGCAGCGTTTTGACAGTA	PstI
	P099p-XR	CGCCTCTAGAATAACTCCTATCATACC	XbaI
pDM4-lcrFm	LcrF-in-upF	GAAGTCGACCTTTACCTACGGTCAA	SalI
	LcrF-in-upR	TAATTGGCAGGGTTCTTTTGTACCA	-
	LcrF-in-downF	ACCCTGCCAATTAAGTATTGTTGATATT	-
	LcrF-in-downR	TCGAGATCTAACGGTTTTCTTCCTA	BglII
pOVR-LcrF/pKT100-LcrF/pUT18-LcrF/pKT25-LcrF	P0076-PF	GAACTGCAGATGGCATCACTAGAGA	PstI
	P0076-KR	TAAGGTACCCAGCCTGTGGTTGCTA	KpnI
pOVR-LcrQ/pKT100-LcrQ/pUT18-LcrQ	P0089-PF	GCGCTGCAGATGAAAATCAATACTC	PstI
	P0089-KR	ATTGGTACCCAGCCGTCAGCCGCCG	KpnI
pOVR-GST-LcrQ/pKT100-GST-LcrQ	pGST-lcrQ-PF	CGCCTGCAGATGTCCCCTATACTAG	PstI
	P0089-KR	ATTGGTACCCAGCCGTCAGCCGCCG	KpnI
pOVR-GST/pKT-GST	pGST-lcrQ-PF	CGCCTGCAGATGTCCCCTATACTAG	PstI
	pGST-KR	GCGGGTACCTTAACGCGGAACCAGATC	KpnI
pKT25-SycH	P020-PF	AATCTGCAGATGCGCACTTACAGTT	PstI
	P020-KR	TTGGGTACCCAAACCAGTAAATGAG	KpnI
pET28a-LcrF	plcrF-BF	CGTGGATCCATGGCATCACTAGAGA	BamHI
	plcrF-HR	CAGAAGCTTTTAGCCTGTGGTTGCT	HindIII
RT-PCR	plcrG-RT-F1	GAACTGGCAATAGCCGACAGCG	-
	plcrG-RT-R1	GAACGGCCCGCAAATATCTTCA	-
	plcrQ-RT-F	TCTCACTGAAACTAACCCACTCACA	-
	plcrQ-RT-R	GCGTGGTAATAAGCAGGCAATA	-
